# Supplementary material for: Association between coach-athlete relationship and athlete engagement in Chinese team sports: The mediating effect of thriving
Source: PLoS One. 2023 Aug 17;18(8):e0289979. doi: 10.1371/journal.pone.0289979 (PMC10434943; doi:10.1371/journal.pone.0289979)
Supplement: S6 File — (XLSX) [file pone.0289979.s006.xlsx]

## Sheet: Sheet1
NO	gender	age	Sports specialty	sports level	Training age	AT1	AT2	AT3	AT4	AT5	ATw1A	ATw2A	AT6	AT7	AT8	AT9	AT10	ATw2	ATw2A	ATsum	ATsumA	CAR1	CAR5	CAR9	CAR11	CARw1	CARw1A	CAR2	CAR6	CAR7	CARw2	CARw2A	CAR3	CAR4	CAR8	CAR10	CARw3	CARw3A	CARsum	CARsumA	AE1	AE2	AE3	AE4	AEw1	AEw1A	AE5	AE6	AE7
1	1	21	Cricket	2	5	3	3	4	3	2	15	3	3	3	3	4	3	16	3.2	31	3.1	5	5	5	5	20	5	5	5	5	15	5	5	5	5	5	20	5	55	5	3	3	3	2	11	2.75	3	3	3
2	1	20	Others	2	6	5	5	5	4	5	24	4.8	5	2	1	5	5	18	3.6	42	4.2	5	5	5	5	20	5	5	5	5	15	5	5	5	5	5	20	5	55	5	5	5	5	5	20	5	5	5	5
3	1	20	Ice hockey	3	7	5	5	5	1	5	21	4.2	5	5	1	5	5	21	4.2	42	4.2	5	5	5	5	20	5	5	5	5	15	5	5	5	5	5	20	5	55	5	5	5	5	5	20	5	5	5	5
4	1	19	Others	1	6	4	4	4	4	5	21	4.2	4	4	4	4	4	20	4	41	4.1	5	5	5	5	20	5	4	5	5	14	4.67	5	5	5	5	20	5	54	4.91	4	4	4	4	16	4	4	4	4
5	1	20	Others	1	7	4	4	5	5	4	22	4.4	4	4	5	4	4	21	4.2	43	4.3	5	5	5	5	20	5	5	5	5	15	5	5	5	5	5	20	5	55	5	5	5	5	5	20	5	5	5	5
6	1	20	Cricket	2	6	4	3	3	4	4	18	3.6	3	3	2	3	3	14	2.8	32	3.2	4	4	4	4	16	4	3	4	4	11	3.67	3	3	3	4	13	3.25	40	3.64	4	4	4	3	15	3.75	3	3	3
7	1	20	Basketball	2	13	5	5	4	4	5	23	4.6	4	4	3	4	4	19	3.8	42	4.2	4	4	4	5	17	4.25	4	4	4	12	4	4	4	4	5	17	4.25	46	4.18	4	4	4	4	16	4	4	4	4
8	2	19	Cricket	2	7	4	4	4	4	4	20	4	3	3	4	3	3	16	3.2	36	3.6	5	5	5	5	20	5	3	4	4	11	3.67	5	4	5	5	19	4.75	50	4.55	4	4	3	4	15	3.75	4	4	4
9	1	20	Basketball	3	10	4	4	4	4	4	20	4	3	3	3	3	4	16	3.2	36	3.6	5	4	5	4	18	4.5	4	4	4	12	4	4	4	4	5	17	4.25	47	4.27	3	4	4	3	14	3.5	4	4	3
10	1	20	Ice hockey	2	6	5	5	5	5	5	25	5	5	5	5	5	5	25	5	50	5	5	5	5	5	20	5	5	5	5	15	5	5	5	5	5	20	5	55	5	5	4	4	4	17	4.25	4	5	5
11	1	20	Ice hockey	4	4	4	4	4	5	5	22	4.4	3	3	3	4	4	17	3.4	39	3.9	5	5	5	5	20	5	4	5	5	14	4.67	4	5	5	5	19	4.75	53	4.82	4	4	4	4	16	4	4	3	3
12	1	21	Basketball	3	14	4	4	4	4	4	20	4	3	3	3	3	3	15	3	35	3.5	5	5	5	5	20	5	4	5	5	14	4.67	5	5	5	5	20	5	54	4.91	4	4	4	4	16	4	4	4	4
13	1	22	Others	1	8	5	4	4	5	5	23	4.6	5	5	5	4	3	22	4.4	45	4.5	5	5	5	5	20	5	5	5	4	14	4.67	5	4	4	5	18	4.5	52	4.73	5	4	4	4	17	4.25	4	4	4
14	1	20	Basketball	3	8	4	4	4	3	4	19	3.8	4	4	4	4	3	19	3.8	38	3.8	5	5	5	4	19	4.75	3	5	4	12	4	5	4	4	5	18	4.5	49	4.45	5	5	4	4	18	4.5	4	4	4
15	1	21	Basketball	3	9	5	5	5	3	5	23	4.6	5	5	5	1	1	17	3.4	40	4	5	5	5	5	20	5	5	5	5	15	5	5	5	5	5	20	5	55	5	5	5	5	5	20	5	5	5	5
16	1	21	Basketball	3	9	4	4	4	5	4	21	4.2	3	3	4	4	4	18	3.6	39	3.9	5	5	5	4	19	4.75	5	5	5	15	5	5	5	4	5	19	4.75	53	4.82	5	4	4	5	18	4.5	4	4	4
17	1	21	Football	3	7	5	5	5	5	5	25	5	4	4	4	4	4	20	4	45	4.5	5	5	5	5	20	5	5	5	5	15	5	5	5	5	5	20	5	55	5	4	4	4	4	16	4	4	4	4
18	1	22	Football	2	10	4	4	4	4	4	20	4	4	4	4	4	4	20	4	40	4	5	5	5	5	20	5	5	5	4	14	4.67	5	5	4	5	19	4.75	53	4.82	4	4	4	3	15	3.75	4	4	4
19	1	16	Others	4	3	4	5	4	5	5	23	4.6	4	4	4	3	4	19	3.8	42	4.2	5	5	5	5	20	5	4	5	5	14	4.67	5	5	5	5	20	5	54	4.91	4	4	4	4	16	4	4	4	4
20	1	22	Ice hockey	1	8	4	4	4	4	5	21	4.2	4	4	4	4	4	20	4	41	4.1	5	5	5	5	20	5	4	4	4	12	4	5	5	4	5	19	4.75	51	4.64	4	4	4	4	16	4	4	4	4
21	1	21	Cricket	3	4	4	3	5	3	5	20	4	3	2	4	4	5	18	3.6	38	3.8	3	3	4	5	15	3.75	4	4	4	12	4	5	4	3	4	16	4	43	3.91	3	4	3	5	15	3.75	4	5	3
22	1	20	Others	4	6	5	5	5	5	5	25	5	4	4	4	4	4	20	4	45	4.5	5	4	5	4	18	4.5	4	5	4	13	4.33	4	4	4	5	17	4.25	48	4.36	4	4	5	5	18	4.5	4	4	4
23	1	22	Others	2	8	4	4	3	2	3	16	3.2	2	3	2	4	4	15	3	31	3.1	4	4	3	3	14	3.5	4	4	4	12	4	4	4	3	3	14	3.5	40	3.64	4	3	3	3	13	3.25	3	3	4
24	1	19	Football	3	6	5	4	4	4	4	21	4.2	4	4	4	4	4	20	4	41	4.1	4	5	5	5	19	4.75	3	5	5	13	4.33	5	5	4	5	19	4.75	51	4.64	5	5	5	5	20	5	5	5	5
25	1	19	Football	3	9	4	4	4	3	4	19	3.8	3	3	3	3	3	15	3	34	3.4	4	4	5	4	17	4.25	3	4	4	11	3.67	4	4	4	5	17	4.25	45	4.09	4	4	4	4	16	4	4	4	4
26	1	23	Basketball	2	15	3	4	4	2	5	18	3.6	4	5	2	5	4	20	4	38	3.8	5	5	4	4	18	4.5	4	5	4	13	4.33	4	4	5	5	18	4.5	49	4.45	5	5	5	5	20	5	5	5	5
27	1	21	Football	2	13	4	4	4	4	4	20	4	4	4	4	4	4	20	4	40	4	4	4	4	4	16	4	4	4	4	12	4	4	4	2	4	14	3.5	42	3.82	4	4	4	4	16	4	4	4	4
28	1	23	Football	1	15	4	3	5	4	5	21	4.2	4	4	3	4	3	18	3.6	39	3.9	4	4	4	4	16	4	4	4	4	12	4	4	4	4	4	16	4	44	4	3	3	3	3	12	3	3	4	4
29	1	21	Football	2	13	5	5	5	5	5	25	5	4	4	4	5	4	21	4.2	46	4.6	5	5	5	5	20	5	4	5	5	14	4.67	5	5	4	5	19	4.75	53	4.82	5	5	5	4	19	4.75	5	4	4
30	1	20	Cricket	3	4	5	5	4	1	4	19	3.8	5	3	1	4	3	16	3.2	35	3.5	5	4	5	3	17	4.25	5	5	5	15	5	5	5	4	4	18	4.5	50	4.55	5	5	4	5	19	4.75	3	4	2
31	1	18	Cricket	1	4	3	2	4	1	4	14	2.8	4	3	2	2	3	14	2.8	28	2.8	2	5	4	2	13	3.25	4	5	4	13	4.33	3	4	4	3	14	3.5	40	3.64	3	4	4	3	14	3.5	4	3	5
32	1	17	Cricket	1	4	5	5	5	4	4	23	4.6	4	4	2	4	4	18	3.6	41	4.1	5	5	5	5	20	5	5	5	5	15	5	5	5	4	5	19	4.75	54	4.91	4	4	4	4	16	4	4	4	4
33	1	21	Football	3	6	4	4	5	5	5	23	4.6	4	4	4	4	4	20	4	43	4.3	5	5	4	4	18	4.5	4	4	4	12	4	4	4	4	5	17	4.25	47	4.27	4	4	4	4	16	4	5	4	4
34	1	25	Basketball	2	18	4	4	4	4	4	20	4	4	4	4	4	4	20	4	40	4	5	4	4	4	17	4.25	5	4	4	13	4.33	4	4	4	4	16	4	46	4.18	4	4	4	4	16	4	4	4	4
35	1	22	Basketball	2	14	5	5	5	5	5	25	5	5	5	5	5	5	25	5	50	5	5	5	5	5	20	5	5	5	5	15	5	5	5	5	5	20	5	55	5	5	5	5	5	20	5	5	5	5
36	1	20	Football	3	13	4	4	5	4	4	21	4.2	4	5	4	4	4	21	4.2	42	4.2	4	5	5	5	19	4.75	4	5	5	14	4.67	4	4	5	5	18	4.5	51	4.64	5	5	5	5	20	5	5	5	5
37	1	19	Football	2	8	4	4	4	2	4	18	3.6	3	3	2	4	4	16	3.2	34	3.4	5	5	5	5	20	5	5	5	5	15	5	5	5	5	5	20	5	55	5	5	5	3	5	18	4.5	4	5	4
38	2	19	Cricket	1	8	4	4	4	2	4	18	3.6	3	4	2	4	4	17	3.4	35	3.5	4	5	4	4	17	4.25	4	5	4	13	4.33	4	3	3	2	12	3	42	3.82	4	4	5	5	18	4.5	4	4	4
39	1	19	Football	3	6	5	5	4	5	5	24	4.8	5	4	5	5	3	22	4.4	46	4.6	4	5	5	5	19	4.75	1	4	3	8	2.67	5	4	2	5	16	4	43	3.91	4	4	4	3	15	3.75	5	2	5
40	1	21	Curling	1	8	4	4	3	4	4	19	3.8	1	4	4	4	3	16	3.2	35	3.5	5	5	5	5	20	5	5	5	5	15	5	5	5	5	5	20	5	55	5	4	3	4	2	13	3.25	3	3	3
41	2	20	Football	3	5	5	5	5	5	5	25	5	4	4	4	4	3	19	3.8	44	4.4	5	5	5	5	20	5	4	3	4	11	3.67	5	5	3	5	18	4.5	49	4.45	5	5	5	5	20	5	3	3	4
42	1	21	Football	2	13	4	4	4	4	4	20	4	4	2	4	3	4	17	3.4	37	3.7	4	4	4	4	16	4	4	4	4	12	4	4	4	4	4	16	4	44	4	4	4	4	4	16	4	4	4	4
43	1	19	Cricket	2	4	4	3	4	4	4	19	3.8	4	4	4	3	3	18	3.6	37	3.7	3	4	3	4	14	3.5	3	5	2	10	3.33	3	4	2	3	12	3	36	3.27	2	2	3	3	10	2.5	3	4	4
44	1	20	Cricket	3	4	5	4	3	2	5	19	3.8	5	5	4	4	5	23	4.6	42	4.2	4	5	5	5	19	4.75	4	5	5	14	4.67	5	4	5	5	19	4.75	52	4.73	4	3	4	4	15	3.75	4	5	4
45	1	20	Football	2	7	4	4	4	3	4	19	3.8	4	4	4	4	4	20	4	39	3.9	5	5	5	5	20	5	5	5	5	15	5	5	5	5	5	20	5	55	5	4	4	4	4	16	4	4	4	4
46	1	18	Cricket	4	4	5	4	4	1	5	19	3.8	3	4	5	4	4	20	4	39	3.9	3	4	4	4	15	3.75	3	4	4	11	3.67	4	4	4	5	17	4.25	43	3.91	4	5	5	5	19	4.75	3	3	3
47	1	22	Basketball	3	7	3	3	3	3	3	15	3	3	3	3	3	3	15	3	30	3	5	5	5	5	20	5	5	5	5	15	5	5	5	5	5	20	5	55	5	3	3	3	3	12	3	3	3	3
48	1	20	Football	2	10	4	4	4	5	4	21	4.2	4	4	5	4	4	21	4.2	42	4.2	5	5	5	5	20	5	5	5	5	15	5	5	5	4	5	19	4.75	54	4.91	4	4	4	4	16	4	4	4	4
49	1	20	Cricket	3	4	4	4	4	5	4	21	4.2	4	4	5	5	5	23	4.6	44	4.4	5	5	5	5	20	5	4	5	5	14	4.67	5	5	5	5	20	5	54	4.91	5	5	5	5	20	5	5	5	5
50	2	20	Football	3	10	5	5	5	5	5	25	5	5	5	5	5	5	25	5	50	5	5	5	5	5	20	5	4	5	5	14	4.67	5	5	5	5	20	5	54	4.91	5	5	5	5	20	5	5	5	5
51	1	19	Cricket	3	4	4	4	5	2	4	19	3.8	4	4	4	4	4	20	4	39	3.9	5	4	5	4	18	4.5	5	4	4	13	4.33	4	4	5	5	18	4.5	49	4.45	4	5	4	4	17	4.25	5	4	5
52	2	19	Football	2	7	4	4	4	4	4	20	4	4	4	4	4	5	21	4.2	41	4.1	5	5	5	5	20	5	4	5	5	14	4.67	5	5	4	5	19	4.75	53	4.82	4	5	4	3	16	4	4	4	5
53	1	19	Football	2	12	4	4	4	4	5	21	4.2	4	4	4	4	4	20	4	41	4.1	4	5	5	4	18	4.5	3	5	4	12	4	4	4	4	4	16	4	46	4.18	3	4	4	3	14	3.5	4	4	4
54	1	20	Football	3	14	5	5	5	5	5	25	5	4	4	2	5	4	19	3.8	44	4.4	5	5	5	5	20	5	5	5	5	15	5	5	4	5	5	19	4.75	54	4.91	5	5	5	5	20	5	5	5	5
55	1	24	Basketball	1	15	4	4	4	4	4	20	4	4	4	4	4	4	20	4	40	4	5	5	5	4	19	4.75	4	5	4	13	4.33	4	4	4	5	17	4.25	49	4.45	4	4	4	4	16	4	4	4	4
56	2	22	Others	2	6	5	4	4	5	5	23	4.6	4	4	4	3	3	18	3.6	41	4.1	5	5	5	5	20	5	4	5	5	14	4.67	4	3	4	4	15	3.75	49	4.45	4	4	4	4	16	4	4	4	4
57	1	20	Cricket	3	4	5	4	4	5	4	22	4.4	4	4	4	4	4	20	4	42	4.2	5	5	5	5	20	5	5	5	5	15	5	5	5	5	5	20	5	55	5	5	5	4	4	18	4.5	4	4	4
58	2	22	Cricket	2	5	5	4	5	5	5	24	4.8	5	4	4	4	2	19	3.8	43	4.3	5	5	5	5	20	5	4	5	5	14	4.67	4	4	4	5	17	4.25	51	4.64	4	5	4	4	17	4.25	4	4	4
59	2	18	Cricket	2	5	5	4	5	5	5	24	4.8	4	4	4	4	4	20	4	44	4.4	5	5	5	5	20	5	4	5	5	14	4.67	5	5	5	5	20	5	54	4.91	3	4	4	4	15	3.75	4	5	5
60	2	24	Football	1	16	5	5	5	5	4	24	4.8	4	2	4	4	4	18	3.6	42	4.2	4	5	4	4	17	4.25	4	4	4	12	4	5	5	4	4	18	4.5	47	4.27	4	4	4	4	16	4	4	4	4
61	1	23	Football	1	17	4	4	4	3	4	19	3.8	4	3	3	3	3	16	3.2	35	3.5	5	5	4	4	18	4.5	4	4	4	12	4	4	4	4	4	16	4	46	4.18	4	4	3	3	14	3.5	3	3	3
62	1	20	Football	3	8	4	4	3	3	4	18	3.6	3	3	3	3	3	15	3	33	3.3	5	4	5	5	19	4.75	4	4	4	12	4	4	4	4	5	17	4.25	48	4.36	4	4	4	4	16	4	3	3	3
63	1	20	Cricket	3	9	4	4	4	4	4	20	4	4	4	4	4	4	20	4	40	4	4	4	4	4	16	4	4	4	4	12	4	4	4	4	4	16	4	44	4	4	4	4	4	16	4	3	4	4
64	1	19	Football	3	5	4	4	4	4	4	20	4	4	4	4	3	3	18	3.6	38	3.8	4	4	4	4	16	4	4	4	4	12	4	4	4	4	4	16	4	44	4	3	3	3	3	12	3	3	3	3
65	1	20	Basketball	3	9	5	5	5	5	5	25	5	5	4	5	5	5	24	4.8	49	4.9	5	5	5	5	20	5	4	5	4	13	4.33	4	3	3	5	15	3.75	48	4.36	3	4	3	3	13	3.25	4	4	4
66	2	19	Football	3	4	5	5	5	5	5	25	5	4	4	4	4	4	20	4	45	4.5	5	5	5	5	20	5	4	5	5	14	4.67	5	4	5	5	19	4.75	53	4.82	4	4	3	3	14	3.5	5	4	4
67	1	24	Basketball	3	14	4	5	5	4	4	22	4.4	4	4	5	5	4	22	4.4	44	4.4	4	4	4	4	16	4	4	4	4	12	4	4	4	4	4	16	4	44	4	4	4	4	4	16	4	3	3	3
68	2	21	Cricket	4	4	5	5	5	5	5	25	5	4	4	2	4	3	17	3.4	42	4.2	5	5	5	5	20	5	4	5	5	14	4.67	4	5	5	5	19	4.75	53	4.82	5	5	5	5	20	5	5	4	4
69	1	20	Football	2	11	4	4	4	4	4	20	4	4	4	3	3	2	16	3.2	36	3.6	4	4	5	5	18	4.5	4	4	4	12	4	4	4	3	5	16	4	46	4.18	4	4	4	5	17	4.25	4	4	4
70	1	20	Cricket	3	4	4	4	4	5	4	21	4.2	4	4	2	4	4	18	3.6	39	3.9	5	4	4	4	17	4.25	4	4	4	12	4	4	4	4	4	16	4	45	4.09	4	3	4	4	15	3.75	4	4	4
71	1	16	Cricket	3	4	4	4	4	3	4	19	3.8	3	3	3	4	3	16	3.2	35	3.5	4	4	4	5	17	4.25	4	4	4	12	4	4	4	4	5	17	4.25	46	4.18	3	4	4	4	15	3.75	3	3	3
72	2	20	Others	2	7	5	3	4	5	5	22	4.4	4	5	5	4	4	22	4.4	44	4.4	5	5	5	5	20	5	3	5	5	13	4.33	5	5	5	5	20	5	53	4.82	4	4	4	4	16	4	4	5	5
73	2	22	Football	3	13	4	4	4	4	4	20	4	5	3	4	4	4	20	4	40	4	4	4	4	4	16	4	4	4	4	12	4	4	3	3	4	14	3.5	42	3.82	4	4	4	3	15	3.75	3	4	3
74	1	19	Cricket	2	4	5	4	5	4	5	23	4.6	5	5	4	5	4	23	4.6	46	4.6	5	4	4	4	17	4.25	4	4	4	12	4	4	4	3	4	15	3.75	44	4	5	5	5	5	20	5	5	4	4
75	1	19	Football	3	7	4	4	4	5	4	21	4.2	3	3	3	3	3	15	3	36	3.6	4	4	4	4	16	4	4	4	4	12	4	4	4	4	4	16	4	44	4	4	4	2	3	13	3.25	4	3	3
76	1	20	Cricket	3	7	4	4	4	4	4	20	4	4	4	4	4	4	20	4	40	4	4	4	4	4	16	4	4	4	4	12	4	4	4	4	4	16	4	44	4	4	4	4	4	16	4	3	3	3
77	2	21	Cricket	3	4	4	4	4	4	4	20	4	4	4	2	4	3	17	3.4	37	3.7	4	4	5	4	17	4.25	4	4	4	12	4	4	4	2	4	14	3.5	43	3.91	4	4	4	4	16	4	3	3	4
78	1	20	Cricket	3	8	4	4	4	5	4	21	4.2	4	4	4	4	3	19	3.8	40	4	4	4	5	5	18	4.5	4	4	4	12	4	4	4	3	5	16	4	46	4.18	5	5	5	5	20	5	5	5	5
79	1	22	Cricket	2	9	4	4	4	4	4	20	4	4	4	3	4	4	19	3.8	39	3.9	5	5	5	5	20	5	5	5	5	15	5	5	5	4	4	18	4.5	53	4.82	4	4	4	3	15	3.75	4	4	4
80	1	21	Others	2	6	4	4	3	3	5	19	3.8	3	3	3	4	3	16	3.2	35	3.5	4	4	5	4	17	4.25	4	3	3	10	3.33	4	4	2	4	14	3.5	41	3.73	4	4	4	4	16	4	3	4	3
81	2	20	Basketball	3	13	3	4	3	4	4	18	3.6	5	5	4	3	4	21	4.2	39	3.9	3	4	5	5	17	4.25	3	4	4	11	3.67	4	4	4	4	16	4	44	4	3	4	4	3	14	3.5	4	4	4
82	1	19	Football	3	10	4	4	5	4	4	21	4.2	4	4	4	4	4	20	4	41	4.1	5	4	5	5	19	4.75	3	4	3	10	3.33	4	4	4	5	17	4.25	46	4.18	4	4	4	4	16	4	4	4	4
83	1	20	Curling	4	3	4	4	5	4	5	22	4.4	4	3	4	4	3	18	3.6	40	4	4	4	5	4	17	4.25	4	4	4	12	4	4	4	4	4	16	4	45	4.09	4	4	4	3	15	3.75	4	3	3
84	1	19	Basketball	4	8	5	5	5	5	4	24	4.8	4	4	5	4	4	21	4.2	45	4.5	5	5	5	5	20	5	4	5	5	14	4.67	5	5	5	5	20	5	54	4.91	5	5	5	5	20	5	5	5	5
85	1	20	Cricket	2	5	5	5	5	5	4	24	4.8	4	4	4	4	4	20	4	44	4.4	5	5	5	5	20	5	4	5	5	14	4.67	4	4	4	4	16	4	50	4.55	4	3	3	3	13	3.25	4	4	4
86	2	23	Others	1	8	4	4	4	4	4	20	4	4	4	3	4	2	17	3.4	37	3.7	5	5	5	5	20	5	5	5	5	15	5	5	5	5	5	20	5	55	5	4	4	4	4	16	4	5	5	5
87	2	20	Football	3	8	4	4	5	5	4	22	4.4	4	4	5	4	5	22	4.4	44	4.4	5	5	5	5	20	5	5	5	5	15	5	4	4	3	5	16	4	51	4.64	4	4	5	5	18	4.5	5	5	4
88	1	22	Football	3	14	4	4	4	3	3	18	3.6	4	4	3	3	3	17	3.4	35	3.5	5	5	5	5	20	5	4	5	5	14	4.67	5	4	5	4	18	4.5	52	4.73	4	4	4	5	17	4.25	5	5	5
89	2	24	Football	1	12	4	4	3	2	5	18	3.6	4	3	2	5	4	18	3.6	36	3.6	4	5	4	4	17	4.25	4	4	5	13	4.33	5	4	5	5	19	4.75	49	4.45	4	4	4	5	17	4.25	4	5	4
90	2	22	Football	3	3	4	4	4	4	4	20	4	4	4	4	4	4	20	4	40	4	4	4	4	5	17	4.25	4	4	4	12	4	4	4	4	5	17	4.25	46	4.18	4	4	4	4	16	4	4	4	4
91	1	22	Football	3	12	4	5	4	4	4	21	4.2	4	4	4	5	5	22	4.4	43	4.3	5	5	5	5	20	5	4	5	5	14	4.67	5	5	5	5	20	5	54	4.91	4	4	4	4	16	4	4	4	4
92	1	21	Others	2	7	4	4	3	4	5	20	4	3	3	2	4	3	15	3	35	3.5	5	5	5	5	20	5	5	3	3	11	3.67	5	5	5	5	20	5	51	4.64	2	3	3	4	12	3	3	3	3
93	1	21	Basketball	3	13	4	5	5	4	5	23	4.6	5	4	4	4	4	21	4.2	44	4.4	5	5	5	5	20	5	5	5	5	15	5	5	5	5	5	20	5	55	5	5	5	5	5	20	5	5	5	5
94	1	20	Basketball	3	11	4	4	4	4	4	20	4	4	4	2	4	4	18	3.6	38	3.8	5	5	5	5	20	5	5	5	5	15	5	5	5	5	5	20	5	55	5	4	4	4	4	16	4	4	4	4
95	1	19	Football	3	11	4	4	4	4	4	20	4	4	4	4	4	4	20	4	40	4	5	5	5	5	20	5	5	5	5	15	5	5	5	5	5	20	5	55	5	4	4	4	4	16	4	4	4	4
96	1	25	Curling	4	5	4	4	1	3	5	17	3.4	2	2	2	2	3	11	2.2	28	2.8	5	4	5	4	18	4.5	4	4	3	11	3.67	4	4	3	3	14	3.5	43	3.91	4	2	2	2	10	2.5	2	3	1
97	1	21	Cricket	3	4	5	5	5	5	5	25	5	5	5	3	5	5	23	4.6	48	4.8	5	5	5	5	20	5	5	5	5	15	5	4	4	5	5	18	4.5	53	4.82	5	5	4	4	18	4.5	4	5	5
98	1	23	Cricket	2	6	5	5	5	5	5	25	5	5	5	5	5	5	25	5	50	5	5	5	5	5	20	5	5	5	5	15	5	5	5	5	5	20	5	55	5	4	4	4	4	16	4	4	5	5
99	1	21	Football	3	14	4	4	4	4	4	20	4	4	4	3	4	4	19	3.8	39	3.9	5	5	5	4	19	4.75	5	5	5	15	5	5	5	5	5	20	5	54	4.91	4	5	5	5	19	4.75	4	4	4
100	1	20	Football	3	10	5	5	4	5	5	24	4.8	4	4	5	4	4	21	4.2	45	4.5	5	5	5	5	20	5	5	5	5	15	5	5	5	5	5	20	5	55	5	5	5	5	5	20	5	4	4	4
101	2	22	Basketball	2	15	5	5	5	5	5	25	5	4	4	2	3	4	17	3.4	42	4.2	5	5	5	5	20	5	5	5	5	15	5	5	5	5	5	20	5	55	5	4	4	4	4	16	4	4	5	5
102	1	20	Football	3	9	1	5	5	5	5	21	4.2	5	5	5	5	5	25	5	46	4.6	5	5	5	4	19	4.75	5	5	5	15	5	5	5	5	5	20	5	54	4.91	5	5	5	4	19	4.75	4	4	4
103	2	20	Football	3	14	4	4	5	5	5	23	4.6	5	5	4	5	5	24	4.8	47	4.7	5	5	5	5	20	5	5	5	5	15	5	5	5	5	5	20	5	55	5	5	4	5	5	19	4.75	5	5	5
104	1	21	Cricket	3	4	4	4	5	4	4	21	4.2	5	4	5	3	4	22	4.4	42	4.2	4	4	4	4	16	4	3	4	3	10	3.33	4	4	4	4	16	4	42	3.82	3	4	3	4	14	3.5	4	4	4
105	2	21	Group aerobics	1	14	4	4	4	4	4	20	4	5	5	4	4	3	21	4.2	41	4.1	4	5	5	5	19	4.75	4	4	4	12	4	5	4	5	5	19	4.75	50	4.55	5	5	5	4	19	4.75	5	5	5
106	2	20	Group aerobics	1	11	4	5	4	5	4	22	4.4	4	5	5	4	4	22	4.4	44	4.4	5	5	5	5	20	5	5	5	5	15	5	5	5	5	5	20	5	55	5	4	4	4	4	16	4	5	5	5
107	2	19	Basketball	3	12	4	4	3	4	4	19	3.8	4	4	4	4	4	20	4	39	3.9	4	4	4	4	16	4	4	4	4	12	4	4	4	4	4	16	4	44	4	4	4	4	4	16	4	4	4	4
108	1	20	Basketball	3	14	5	4	3	4	4	20	4	4	4	3	4	4	19	3.8	39	3.9	5	5	5	5	20	5	5	5	5	15	5	5	5	5	5	20	5	55	5	5	5	5	5	20	5	5	5	5
109	1	20	Football	3	11	5	5	5	4	5	24	4.8	5	5	1	5	5	21	4.2	45	4.5	5	4	5	5	19	4.75	4	4	4	12	4	4	4	4	5	17	4.25	48	4.36	4	4	4	4	16	4	4	4	5
110	1	26	Basketball	2	19	4	5	4	1	4	18	3.6	5	5	1	4	4	19	3.8	37	3.7	5	5	5	5	20	5	5	5	5	15	5	5	5	5	5	20	5	55	5	5	5	5	5	20	5	5	5	5
111	2	20	Basketball	3	11	4	4	4	4	4	20	4	4	4	2	4	3	17	3.4	37	3.7	4	4	4	4	16	4	4	4	4	12	4	4	4	4	4	16	4	44	4	4	4	4	4	16	4	4	4	4
112	2	25	Basketball	1	17	4	4	4	4	4	20	4	4	4	4	4	4	20	4	40	4	4	4	4	4	16	4	4	4	4	12	4	4	4	4	4	16	4	44	4	4	4	4	4	16	4	4	4	4
113	1	18	Others	2	5	4	4	4	2	3	17	3.4	3	3	3	3	3	15	3	32	3.2	3	4	4	3	14	3.5	5	4	4	13	4.33	3	3	4	4	14	3.5	41	3.73	4	4	4	4	16	4	4	4	4
114	2	20	Group aerobics	1	13	4	4	4	5	4	21	4.2	3	3	3	3	3	15	3	36	3.6	5	5	4	5	19	4.75	5	5	4	14	4.67	5	5	3	5	18	4.5	51	4.64	5	5	5	4	19	4.75	4	4	4
115	2	21	Curling	3	5	5	5	4	5	4	23	4.6	4	4	4	4	4	20	4	43	4.3	5	5	5	5	20	5	5	5	5	15	5	5	5	5	5	20	5	55	5	3	4	4	4	15	3.75	5	5	5
116	2	22	Basketball	1	14	5	5	4	5	5	24	4.8	4	4	4	4	3	19	3.8	43	4.3	5	5	5	4	19	4.75	5	5	4	14	4.67	5	5	4	5	19	4.75	52	4.73	4	4	4	4	16	4	4	5	5
117	2	22	Basketball	2	7	5	4	4	4	4	21	4.2	4	4	4	2	3	17	3.4	38	3.8	4	4	4	4	16	4	4	4	4	12	4	4	4	4	4	16	4	44	4	4	4	4	4	16	4	3	4	4
118	1	22	Basketball	1	12	4	4	2	4	5	19	3.8	4	4	3	4	3	18	3.6	37	3.7	4	5	5	5	19	4.75	4	5	5	14	4.67	4	4	5	5	18	4.5	51	4.64	4	4	4	4	16	4	4	4	4
119	1	21	Others	3	4	4	4	4	5	4	21	4.2	4	4	3	4	2	17	3.4	38	3.8	5	5	5	5	20	5	5	5	5	15	5	5	5	4	5	19	4.75	54	4.91	4	4	4	4	16	4	4	4	4
120	2	22	Football	3	14	5	5	5	4	5	24	4.8	5	5	4	3	4	21	4.2	45	4.5	5	5	5	5	20	5	5	5	5	15	5	5	4	5	5	19	4.75	54	4.91	5	5	5	5	20	5	4	5	5
121	2	20	Curling	2	6	4	4	3	4	4	19	3.8	4	4	4	4	4	20	4	39	3.9	5	5	5	5	20	5	5	5	5	15	5	5	5	5	5	20	5	55	5	4	4	4	3	15	3.75	4	4	4
122	1	22	Basketball	3	9	5	5	3	4	4	21	4.2	3	4	3	4	3	17	3.4	38	3.8	5	5	5	5	20	5	5	5	5	15	5	5	5	5	5	20	5	55	5	3	3	3	3	12	3	3	3	3
123	2	21	Group aerobics	2	6	5	5	4	5	4	23	4.6	4	5	5	4	4	22	4.4	45	4.5	5	5	5	5	20	5	4	5	5	14	4.67	4	3	5	5	17	4.25	51	4.64	5	5	5	5	20	5	4	4	4
124	2	19	Others	2	6	4	5	3	5	4	21	4.2	4	4	5	5	4	22	4.4	43	4.3	5	5	5	5	20	5	4	5	4	13	4.33	5	4	4	4	17	4.25	50	4.55	4	4	4	4	16	4	4	4	4
125	1	20	Football	2	9	5	5	5	5	5	25	5	5	5	5	5	4	24	4.8	49	4.9	5	5	5	5	20	5	5	5	5	15	5	5	5	5	5	20	5	55	5	5	5	5	5	20	5	5	5	5
126	2	19	Basketball	3	8	5	5	5	5	5	25	5	5	5	5	5	4	24	4.8	49	4.9	5	5	5	5	20	5	5	5	5	15	5	5	5	5	5	20	5	55	5	5	5	5	5	20	5	5	5	5
127	2	20	Group aerobics	3	4	2	3	5	3	4	17	3.4	2	2	2	2	3	11	2.2	28	2.8	4	4	4	3	15	3.75	4	5	4	13	4.33	4	3	4	4	15	3.75	43	3.91	3	4	3	2	12	3	4	3	4
128	1	23	Football	1	14	4	4	3	5	4	20	4	4	4	4	5	4	21	4.2	41	4.1	4	4	4	4	16	4	4	4	4	12	4	4	4	4	4	16	4	44	4	4	4	4	4	16	4	4	4	4
129	2	19	Football	3	7	4	4	2	5	5	20	4	5	5	5	5	4	24	4.8	44	4.4	5	5	5	5	20	5	5	5	5	15	5	5	5	5	5	20	5	55	5	4	4	4	4	16	4	4	5	5
130	2	20	Others	2	6	2	2	2	5	5	16	3.2	4	3	3	2	2	14	2.8	30	3	4	4	5	4	17	4.25	3	3	2	8	2.67	4	4	4	4	16	4	41	3.73	2	3	4	2	11	2.75	3	2	3
131	2	20	Football	2	9	4	4	4	5	4	21	4.2	4	2	2	4	4	16	3.2	37	3.7	5	4	4	4	17	4.25	4	4	4	12	4	4	4	4	4	16	4	45	4.09	3	4	4	4	15	3.75	4	4	4
132	1	21	Football	1	15	4	3	3	3	3	16	3.2	4	4	2	4	5	19	3.8	35	3.5	5	5	5	4	19	4.75	5	5	5	15	5	5	5	5	5	20	5	54	4.91	4	4	4	3	15	3.75	3	4	4
133	1	23	Basketball	2	11	2	2	3	3	3	13	2.6	2	4	3	4	4	17	3.4	30	3	5	5	5	4	19	4.75	5	5	5	15	5	5	5	5	5	20	5	54	4.91	4	4	3	3	14	3.5	3	4	4
134	1	20	Others	1	7	4	4	4	4	4	20	4	4	4	4	3	3	18	3.6	38	3.8	5	4	4	4	17	4.25	4	4	4	12	4	4	4	4	4	16	4	45	4.09	4	4	4	4	16	4	4	4	5
135	1	20	Others	3	6	4	4	4	5	4	21	4.2	4	4	4	4	4	20	4	41	4.1	4	4	4	4	16	4	4	4	4	12	4	4	4	4	4	16	4	44	4	4	4	4	4	16	4	4	4	4
136	1	19	Football	2	11	4	4	4	4	4	20	4	3	3	4	4	3	17	3.4	37	3.7	5	5	5	5	20	5	4	5	5	14	4.67	5	4	4	5	18	4.5	52	4.73	4	4	4	4	16	4	3	4	3
137	2	21	Basketball	3	15	4	4	3	4	4	19	3.8	3	3	3	4	3	16	3.2	35	3.5	4	4	4	4	16	4	4	4	3	11	3.67	4	4	4	4	16	4	43	3.91	4	4	4	4	16	4	3	4	4
138	2	23	Basketball	1	13	4	4	4	4	4	20	4	3	3	3	4	3	16	3.2	36	3.6	4	4	5	5	18	4.5	4	4	4	12	4	4	4	4	5	17	4.25	47	4.27	5	5	5	4	19	4.75	3	3	4
139	2	20	Basketball	4	7	4	3	2	1	4	14	2.8	5	5	1	1	1	13	2.6	27	2.7	5	5	5	5	20	5	5	5	5	15	5	5	5	5	5	20	5	55	5	4	4	4	4	16	4	3	1	1
140	2	22	Curling	2	11	5	4	2	3	4	18	3.6	4	3	3	2	4	16	3.2	34	3.4	5	5	5	5	20	5	5	5	5	15	5	5	5	5	5	20	5	55	5	4	4	4	2	14	3.5	3	3	4
141	2	20	Group aerobics	4	4	4	3	4	4	3	18	3.6	4	3	2	3	4	16	3.2	34	3.4	5	5	5	4	19	4.75	5	5	5	15	5	5	5	5	5	20	5	54	4.91	3	4	2	3	12	3	4	3	4
142	1	20	Football	2	14	4	4	4	4	3	19	3.8	3	3	2	3	4	15	3	34	3.4	4	4	4	4	16	4	3	4	4	11	3.67	4	4	4	4	16	4	43	3.91	3	4	4	4	15	3.75	1	2	2
143	1	22	Basketball	2	13	4	4	4	5	5	22	4.4	4	3	3	4	4	18	3.6	40	4	5	5	5	5	20	5	5	5	5	15	5	5	5	5	5	20	5	55	5	4	4	4	4	16	4	5	4	4
144	2	20	Basketball	3	13	4	4	4	3	4	19	3.8	4	4	1	5	4	18	3.6	37	3.7	5	4	5	5	19	4.75	4	5	5	14	4.67	4	4	5	5	18	4.5	51	4.64	4	4	4	4	16	4	4	4	5
145	2	20	Football	3	11	5	4	5	2	4	20	4	5	5	1	4	5	20	4	40	4	5	5	5	5	20	5	5	5	5	15	5	5	5	5	5	20	5	55	5	5	5	4	5	19	4.75	5	5	5
146	2	21	Group aerobics	2	5	5	5	5	5	3	23	4.6	5	5	4	5	4	23	4.6	46	4.6	4	4	4	4	16	4	4	4	4	12	4	4	4	4	4	16	4	44	4	5	5	5	5	20	5	5	5	4
147	1	19	Football	2	9	4	4	5	2	4	19	3.8	5	5	2	5	3	20	4	39	3.9	5	5	5	5	20	5	5	5	5	15	5	5	5	5	5	20	5	55	5	5	5	4	5	19	4.75	5	5	5
148	2	19	Basketball	3	11	4	4	3	4	4	19	3.8	3	4	4	4	4	19	3.8	38	3.8	4	4	4	4	16	4	4	4	4	12	4	4	4	4	4	16	4	44	4	3	4	4	4	15	3.75	4	4	4
149	1	19	Football	2	10	4	4	4	4	4	20	4	3	3	3	4	4	17	3.4	37	3.7	4	4	4	4	16	4	3	4	4	11	3.67	4	3	4	4	15	3.75	42	3.82	4	4	4	4	16	4	4	4	4
150	2	20	Football	3	5	5	5	5	5	5	25	5	4	5	5	5	4	23	4.6	48	4.8	5	4	5	5	19	4.75	4	4	4	12	4	5	4	3	5	17	4.25	48	4.36	5	5	5	5	20	5	5	5	5
151	2	19	Football	3	7	4	4	4	4	4	20	4	4	4	3	3	3	17	3.4	37	3.7	4	4	4	4	16	4	4	4	4	12	4	4	4	4	4	16	4	44	4	4	4	4	4	16	4	5	5	3
152	1	21	Basketball	3	6	4	4	3	4	4	19	3.8	4	4	4	4	3	19	3.8	38	3.8	5	5	5	5	20	5	4	4	4	12	4	4	4	2	5	15	3.75	47	4.27	3	4	3	4	14	3.5	4	4	4
153	1	20	Basketball	3	10	4	4	4	4	4	20	4	4	4	3	4	4	19	3.8	39	3.9	5	5	5	5	20	5	5	5	5	15	5	5	5	3	5	18	4.5	53	4.82	5	5	5	4	19	4.75	4	4	4
154	1	21	Group aerobics	3	7	4	4	4	2	4	18	3.6	4	3	3	4	4	18	3.6	36	3.6	4	4	3	3	14	3.5	3	4	4	11	3.67	4	4	4	3	15	3.75	40	3.64	3	3	3	4	13	3.25	4	4	4
155	2	22	Group aerobics	3	9	4	4	3	2	4	17	3.4	3	3	2	4	3	15	3	32	3.2	4	4	4	4	16	4	4	3	3	10	3.33	4	3	4	4	15	3.75	41	3.73	3	4	4	3	14	3.5	3	3	3
156	1	20	Group aerobics	3	13	4	4	4	2	4	18	3.6	4	4	2	4	4	18	3.6	36	3.6	4	4	4	4	16	4	4	4	4	12	4	4	4	4	4	16	4	44	4	4	4	4	4	16	4	4	4	4
157	2	20	Group aerobics	1	7	3	3	4	4	5	19	3.8	5	5	5	5	3	23	4.6	42	4.2	4	4	4	4	16	4	4	4	4	12	4	4	4	4	4	16	4	44	4	3	3	3	3	12	3	3	3	3
158	1	21	Volleyball	1	9	5	5	5	5	4	24	4.8	4	4	5	5	5	23	4.6	47	4.7	4	5	5	5	19	4.75	4	5	5	14	4.67	4	4	5	5	18	4.5	51	4.64	4	4	5	5	18	4.5	5	5	5
159	2	20	Group aerobics	3	10	4	4	5	5	5	23	4.6	5	5	4	5	5	24	4.8	47	4.7	5	5	5	5	20	5	5	5	5	15	5	5	5	5	5	20	5	55	5	5	5	5	5	20	5	5	4	4
160	2	19	Volleyball	3	6	4	4	4	5	5	22	4.4	4	4	4	3	3	18	3.6	40	4	5	5	5	5	20	5	5	5	5	15	5	5	5	5	5	20	5	55	5	4	4	3	3	14	3.5	4	4	4
161	2	20	Volleyball	2	13	4	4	4	4	5	21	4.2	4	4	3	3	3	17	3.4	38	3.8	4	4	4	4	16	4	3	4	4	11	3.67	4	4	3	4	15	3.75	42	3.82	4	4	3	3	14	3.5	3	4	4
162	2	20	Volleyball	1	14	4	4	4	5	4	21	4.2	4	4	5	4	4	21	4.2	42	4.2	5	4	4	4	17	4.25	5	4	4	13	4.33	5	4	4	4	17	4.25	47	4.27	4	4	4	4	16	4	4	4	4
163	2	20	Group aerobics	3	13	4	4	4	5	4	21	4.2	3	3	3	3	3	15	3	36	3.6	4	4	4	4	16	4	3	4	4	11	3.67	4	4	4	4	16	4	43	3.91	4	4	4	4	16	4	4	4	4
164	1	21	Basketball	3	8	5	5	5	4	5	24	4.8	5	5	5	5	3	23	4.6	47	4.7	5	4	5	5	19	4.75	5	5	5	15	5	5	5	3	5	18	4.5	52	4.73	5	5	5	5	20	5	5	5	5
165	1	21	Group aerobics	3	14	4	4	4	5	5	22	4.4	4	4	4	5	4	21	4.2	43	4.3	5	5	5	5	20	5	5	5	4	14	4.67	5	4	4	5	18	4.5	52	4.73	5	5	5	3	18	4.5	4	3	3
166	1	22	Curling	1	7	5	5	5	5	5	25	5	5	5	4	5	5	24	4.8	49	4.9	5	5	5	5	20	5	5	5	5	15	5	5	5	5	5	20	5	55	5	5	5	5	5	20	5	5	5	5
167	2	21	Curling	4	5	5	5	5	1	5	21	4.2	5	5	1	5	5	21	4.2	42	4.2	5	5	5	5	20	5	5	5	5	15	5	5	5	5	5	20	5	55	5	5	5	5	5	20	5	5	5	5
168	1	20	Ice hockey	3	6	4	4	4	2	4	18	3.6	4	4	3	4	3	18	3.6	36	3.6	4	5	4	3	16	4	4	1	4	9	3	2	2	2	4	10	2.5	35	3.18	2	2	4	2	10	2.5	4	4	3
169	1	20	Football	2	11	4	5	4	4	4	21	4.2	4	4	4	4	4	20	4	41	4.1	2	3	3	2	10	2.5	5	5	5	15	5	5	5	5	5	20	5	45	4.09	5	5	5	5	20	5	5	5	5
170	1	20	Football	2	6	3	3	3	3	3	15	3	3	3	3	3	3	15	3	30	3	3	3	3	3	12	3	3	3	3	9	3	3	3	3	3	12	3	33	3	3	3	3	3	12	3	3	3	3
171	1	19	Ice hockey	2	9	4	4	4	2	4	18	3.6	4	4	2	4	4	18	3.6	36	3.6	4	4	4	4	16	4	4	4	4	12	4	4	4	4	4	16	4	44	4	4	4	4	4	16	4	4	4	4
172	1	20	Football	2	10	4	4	3	4	4	19	3.8	4	4	4	5	3	20	4	39	3.9	4	4	4	4	16	4	4	4	4	12	4	4	4	4	4	16	4	44	4	4	4	4	4	16	4	4	4	4
173	1	20	Cricket	1	4	4	4	4	2	4	18	3.6	3	3	4	3	3	16	3.2	34	3.4	4	4	4	4	16	4	4	4	4	12	4	2	2	2	4	10	2.5	38	3.45	2	2	3	4	11	2.75	3	2	4
174	2	19	Group aerobics	4	4	4	4	3	2	4	17	3.4	4	4	2	4	4	18	3.6	35	3.5	4	4	4	4	16	4	4	4	4	12	4	4	4	4	4	16	4	44	4	4	4	4	4	16	4	4	4	4
175	1	20	Cricket	3	4	5	5	5	1	5	21	4.2	5	5	1	5	5	21	4.2	42	4.2	5	5	5	5	20	5	5	5	5	15	5	5	5	5	5	20	5	55	5	4	5	4	5	18	4.5	4	5	5
176	2	18	Group aerobics	4	4	5	5	5	5	5	25	5	5	5	5	5	5	25	5	50	5	5	5	5	5	20	5	5	5	5	15	5	5	5	5	5	20	5	55	5	5	5	5	5	20	5	5	5	5
177	1	19	Curling	3	4	3	3	3	4	3	16	3.2	3	3	3	3	3	15	3	31	3.1	4	4	4	4	16	4	4	4	4	12	4	4	4	4	4	16	4	44	4	4	4	4	4	16	4	4	4	4
178	2	20	Football	3	6	5	5	5	5	5	25	5	5	5	5	5	5	25	5	50	5	5	5	5	5	20	5	5	5	5	15	5	5	5	5	5	20	5	55	5	5	5	5	5	20	5	5	5	5
179	1	18	Football	3	8	4	4	4	2	4	18	3.6	4	4	2	4	4	18	3.6	36	3.6	4	4	4	4	16	4	4	4	4	12	4	4	4	4	4	16	4	44	4	4	4	4	4	16	4	4	4	4
180	2	19	Group aerobics	2	8	5	5	5	4	5	24	4.8	5	5	4	5	5	24	4.8	48	4.8	5	5	5	5	20	5	5	5	5	15	5	5	5	5	5	20	5	55	5	5	5	5	5	20	5	5	5	5
181	1	19	Ice hockey	1	5	4	5	5	4	5	23	4.6	5	5	4	5	3	22	4.4	45	4.5	5	5	5	5	20	5	5	5	5	15	5	5	5	5	5	20	5	55	5	5	5	5	5	20	5	5	3	3
182	2	19	Ice hockey	3	5	4	4	4	5	5	22	4.4	4	4	4	3	4	19	3.8	41	4.1	5	5	5	5	20	5	4	5	5	14	4.67	5	5	5	5	20	5	54	4.91	4	4	5	5	18	4.5	5	4	5
183	1	21	Ice hockey	1	7	4	4	4	2	4	18	3.6	4	4	2	4	4	18	3.6	36	3.6	5	5	5	5	20	5	4	4	5	13	4.33	5	5	5	4	19	4.75	52	4.73	5	4	5	4	18	4.5	5	4	5
184	2	19	Ice hockey	2	7	4	4	4	5	5	22	4.4	5	4	5	5	4	23	4.6	45	4.5	5	5	5	5	20	5	4	5	5	14	4.67	5	4	5	5	19	4.75	53	4.82	4	4	4	2	14	3.5	2	3	2
185	1	18	Cricket	2	8	5	5	5	1	5	21	4.2	5	5	1	5	5	21	4.2	42	4.2	5	5	5	5	20	5	5	5	5	15	5	5	5	5	5	20	5	55	5	5	5	5	5	20	5	5	5	5
186	1	19	Ice hockey	3	4	4	4	4	2	4	18	3.6	4	4	3	4	4	19	3.8	37	3.7	5	4	4	4	17	4.25	4	4	4	12	4	4	4	4	4	16	4	45	4.09	5	5	5	5	20	5	5	5	5
187	1	21	Cricket	2	6	4	3	4	5	4	20	4	5	4	5	5	3	22	4.4	42	4.2	5	5	5	5	20	5	4	5	5	14	4.67	5	4	5	5	19	4.75	53	4.82	4	4	4	4	16	4	4	4	4
188	1	19	Ice hockey	2	5	5	5	5	5	5	25	5	5	5	2	5	4	21	4.2	46	4.6	5	5	5	5	20	5	5	5	5	15	5	5	4	5	5	19	4.75	54	4.91	5	5	4	5	19	4.75	5	5	5
189	2	18	Cricket	3	4	4	4	4	5	4	21	4.2	4	4	4	4	4	20	4	41	4.1	4	4	4	4	16	4	4	4	4	12	4	4	4	4	4	16	4	44	4	4	4	4	4	16	4	4	4	4
190	1	19	Ice hockey	1	7	4	5	5	5	5	24	4.8	5	5	4	5	5	24	4.8	48	4.8	5	5	5	5	20	5	5	5	5	15	5	5	5	4	5	19	4.75	54	4.91	5	5	5	5	20	5	5	5	5
191	1	20	Ice hockey	3	5	4	4	4	1	4	17	3.4	4	4	2	4	5	19	3.8	36	3.6	4	5	5	5	19	4.75	2	4	5	11	3.67	2	4	5	5	16	4	46	4.18	5	5	5	5	20	5	5	5	5
192	1	22	Football	2	14	4	3	2	2	3	14	2.8	3	4	3	4	3	17	3.4	31	3.1	5	5	4	4	18	4.5	4	4	4	12	4	5	4	3	4	16	4	46	4.18	4	4	4	4	16	4	4	4	4
193	1	22	Cricket	1	7	5	5	4	4	5	23	4.6	4	4	4	4	3	19	3.8	42	4.2	5	5	5	5	20	5	4	5	5	14	4.67	4	4	5	5	18	4.5	52	4.73	4	4	4	4	16	4	4	4	4
194	1	21	Ice hockey	4	4	5	5	5	5	5	25	5	5	5	5	5	5	25	5	50	5	5	5	5	5	20	5	5	5	5	15	5	5	5	5	5	20	5	55	5	5	5	5	5	20	5	5	5	5
195	1	20	Ice hockey	3	5	2	2	2	2	4	12	2.4	2	2	2	2	2	10	2	22	2.2	4	4	4	3	15	3.75	3	3	3	9	3	4	4	2	4	14	3.5	38	3.45	3	3	3	3	12	3	3	3	4
196	1	18	Ice hockey	2	5	4	4	4	2	4	18	3.6	4	4	2	4	4	18	3.6	36	3.6	4	5	5	5	19	4.75	4	5	5	14	4.67	4	4	5	5	18	4.5	51	4.64	4	4	4	4	16	4	4	4	4
197	1	22	Basketball	1	16	5	5	5	1	5	21	4.2	5	4	2	5	4	20	4	41	4.1	5	5	5	5	20	5	5	5	5	15	5	5	5	5	5	20	5	55	5	5	5	5	5	20	5	2	3	4
198	1	21	Cricket	1	7	4	4	4	3	3	18	3.6	3	3	3	3	3	15	3	33	3.3	5	5	5	5	20	5	5	5	5	15	5	5	5	5	5	20	5	55	5	4	4	4	5	17	4.25	5	5	5
199	1	23	Ice hockey	1	14	5	5	5	5	5	25	5	5	5	5	5	5	25	5	50	5	5	5	5	5	20	5	5	5	5	15	5	5	5	5	5	20	5	55	5	5	5	5	5	20	5	5	3	4
200	1	22	Basketball	2	16	5	5	5	2	5	22	4.4	5	5	4	5	5	24	4.8	46	4.6	5	5	5	5	20	5	5	5	5	15	5	5	5	5	5	20	5	55	5	5	5	5	5	20	5	5	5	5
201	1	20	Others	1	6	4	4	4	4	4	20	4	3	3	4	3	4	17	3.4	37	3.7	4	4	4	3	15	3.75	4	3	4	11	3.67	4	3	2	4	13	3.25	39	3.55	4	4	4	4	16	4	4	4	4
202	2	22	Basketball	3	7	3	4	4	4	4	19	3.8	4	4	4	4	4	20	4	39	3.9	4	4	4	4	16	4	4	4	5	13	4.33	4	4	4	4	16	4	45	4.09	4	4	4	4	16	4	5	4	4
203	1	16	Volleyball	3	6	5	5	5	4	4	23	4.6	5	5	4	5	5	24	4.8	47	4.7	5	5	5	5	20	5	5	5	5	15	5	5	5	5	5	20	5	55	5	4	4	4	4	16	4	4	4	4
204	1	15	Volleyball	4	6	5	4	5	3	4	21	4.2	4	3	1	4	4	16	3.2	37	3.7	5	5	5	5	20	5	5	5	5	15	5	5	5	5	5	20	5	55	5	5	4	5	4	18	4.5	3	5	4
205	1	14	Group aerobics	4	4	5	5	5	5	5	25	5	5	5	5	5	4	24	4.8	49	4.9	5	5	5	5	20	5	5	5	5	15	5	5	5	5	5	20	5	55	5	5	5	5	5	20	5	5	5	5
206	2	19	Volleyball	2	11	5	5	5	5	5	25	5	5	5	5	5	3	23	4.6	48	4.8	4	4	4	4	16	4	4	4	4	12	4	4	4	4	4	16	4	44	4	5	5	5	5	20	5	5	5	5
207	2	18	Basketball	3	6	4	4	5	5	4	22	4.4	4	4	4	4	4	20	4	42	4.2	2	4	4	5	15	3.75	2	4	4	10	3.33	3	4	4	4	15	3.75	40	3.64	4	4	4	3	15	3.75	3	3	4
208	2	17	Curling	4	5	5	5	5	4	5	24	4.8	5	5	4	5	5	24	4.8	48	4.8	5	5	5	5	20	5	5	5	5	15	5	5	5	5	5	20	5	55	5	5	5	5	5	20	5	5	5	5
209	1	15	Volleyball	3	4	4	4	5	5	4	22	4.4	4	4	4	4	5	21	4.2	43	4.3	5	5	5	5	20	5	5	5	5	15	5	5	5	5	5	20	5	55	5	5	5	5	5	20	5	5	5	5
210	1	17	Volleyball	2	6	4	5	5	5	3	22	4.4	4	3	5	3	3	18	3.6	40	4	3	4	3	4	14	3.5	4	4	4	12	4	3	4	5	4	16	4	42	3.82	3	4	3	4	14	3.5	4	4	5
211	1	16	Curling	2	5	4	3	4	2	4	17	3.4	4	3	2	4	3	16	3.2	33	3.3	4	5	5	4	18	4.5	4	4	4	12	4	4	4	3	4	15	3.75	45	4.09	4	4	3	4	15	3.75	3	4	3
212	2	14	Volleyball	3	5	5	5	5	1	5	21	4.2	5	5	5	4	5	24	4.8	45	4.5	5	5	5	5	20	5	5	5	5	15	5	5	5	5	5	20	5	55	5	5	5	5	5	20	5	5	5	5
213	2	19	Group aerobics	4	4	5	5	5	1	5	21	4.2	5	5	5	4	5	24	4.8	45	4.5	4	4	4	5	17	4.25	5	4	4	13	4.33	4	5	4	5	18	4.5	48	4.36	4	5	5	5	19	4.75	4	5	5
214	2	14	Group aerobics	2	4	5	5	5	5	5	25	5	5	5	1	5	5	21	4.2	46	4.6	5	5	5	5	20	5	5	5	5	15	5	5	5	3	5	18	4.5	53	4.82	5	5	5	5	20	5	5	5	5
215	2	16	Group aerobics	3	4	5	5	5	3	4	22	4.4	5	5	3	5	5	23	4.6	45	4.5	5	5	5	5	20	5	5	5	5	15	5	5	5	5	5	20	5	55	5	5	5	5	5	20	5	5	5	5
216	1	17	Volleyball	2	10	5	5	5	3	4	22	4.4	4	4	4	4	4	20	4	42	4.2	5	5	4	5	19	4.75	5	5	5	15	5	5	5	5	5	20	5	54	4.91	5	5	4	4	18	4.5	4	5	4
217	1	16	Basketball	4	6	4	4	4	4	4	20	4	4	3	1	5	4	17	3.4	37	3.7	5	5	5	5	20	5	5	5	5	15	5	5	4	5	4	18	4.5	53	4.82	5	5	4	5	19	4.75	4	3	4
218	2	19	Group aerobics	3	4	5	5	5	5	5	25	5	5	5	4	5	5	24	4.8	49	4.9	5	5	5	5	20	5	5	5	5	15	5	5	5	5	5	20	5	55	5	5	5	5	5	20	5	5	5	5
219	1	20	Group aerobics	1	14	5	5	5	5	5	25	5	5	5	5	5	5	25	5	50	5	5	5	5	2	17	4.25	3	5	4	12	4	4	2	5	3	14	3.5	43	3.91	5	5	5	5	20	5	5	5	5
220	1	16	Volleyball	2	5	5	5	5	5	5	25	5	5	4	4	5	5	23	4.6	48	4.8	5	5	5	5	20	5	5	5	5	15	5	5	5	4	5	19	4.75	54	4.91	5	5	5	5	20	5	5	5	5
221	1	22	Basketball	2	14	5	5	5	5	5	25	5	5	5	5	5	5	25	5	50	5	5	5	5	5	20	5	5	5	5	15	5	5	5	5	5	20	5	55	5	5	5	5	5	20	5	5	5	5
222	1	24	Basketball	2	11	4	4	4	4	4	20	4	4	4	5	4	4	21	4.2	41	4.1	5	5	5	5	20	5	4	5	4	13	4.33	4	5	4	5	18	4.5	51	4.64	4	4	4	4	16	4	4	4	4
223	1	17	Volleyball	2	5	5	5	5	5	5	25	5	5	5	5	5	5	25	5	50	5	5	5	5	5	20	5	5	5	5	15	5	5	5	5	5	20	5	55	5	5	5	5	5	20	5	5	5	5
224	1	19	Volleyball	1	10	5	5	5	5	5	25	5	5	5	4	5	5	24	4.8	49	4.9	5	5	5	5	20	5	5	5	5	15	5	5	5	5	5	20	5	55	5	5	5	5	5	20	5	5	5	5
225	1	17	Basketball	4	6	4	5	4	5	5	23	4.6	5	4	4	4	4	21	4.2	44	4.4	4	4	5	5	18	4.5	4	4	4	12	4	4	4	4	5	17	4.25	47	4.27	3	3	3	4	13	3.25	4	4	4
226	1	16	Group aerobics	2	9	3	3	5	4	3	18	3.6	3	3	5	3	4	18	3.6	36	3.6	3	2	4	4	13	3.25	3	3	3	9	3	3	3	3	3	12	3	34	3.09	3	1	3	2	9	2.25	4	4	4
227	1	20	Volleyball	4	12	5	5	5	4	5	24	4.8	3	3	4	5	3	18	3.6	42	4.2	5	5	5	5	20	5	5	5	5	15	5	5	5	5	5	20	5	55	5	3	3	5	5	16	4	3	3	3
228	2	17	Group aerobics	2	8	4	4	4	5	4	21	4.2	4	4	4	4	5	21	4.2	42	4.2	5	4	4	4	17	4.25	4	3	3	10	3.33	5	4	4	3	16	4	43	3.91	3	4	3	4	14	3.5	5	4	4
229	2	17	Volleyball	3	11	5	5	4	2	5	21	4.2	5	4	2	4	4	19	3.8	40	4	5	5	5	5	20	5	4	5	5	14	4.67	5	5	5	5	20	5	54	4.91	3	3	3	3	12	3	4	4	4
230	2	17	Volleyball	3	10	5	5	4	5	5	24	4.8	5	5	3	5	5	23	4.6	47	4.7	4	5	5	5	19	4.75	5	5	5	15	5	5	5	4	5	19	4.75	53	4.82	5	5	5	5	20	5	5	5	5
231	2	17	Volleyball	1	7	5	5	5	4	5	24	4.8	4	5	4	5	5	23	4.6	47	4.7	5	5	5	5	20	5	5	5	5	15	5	5	5	5	5	20	5	55	5	5	4	4	4	17	4.25	5	5	5
232	1	14	Group aerobics	4	3	5	5	5	5	5	25	5	5	5	4	5	5	24	4.8	49	4.9	5	5	5	4	19	4.75	5	5	5	15	5	5	5	5	5	20	5	54	4.91	5	5	5	5	20	5	5	5	5
233	1	24	Basketball	2	16	5	5	5	5	5	25	5	5	5	5	5	5	25	5	50	5	5	5	5	5	20	5	5	5	5	15	5	5	5	5	5	20	5	55	5	5	5	5	5	20	5	5	5	5
234	2	23	Basketball	2	14	5	5	5	5	5	25	5	5	5	5	5	5	25	5	50	5	5	5	5	5	20	5	5	5	5	15	5	5	5	5	5	20	5	55	5	5	5	5	5	20	5	5	5	5
235	1	14	Ice hockey	2	5	5	5	5	5	5	25	5	5	5	5	5	5	25	5	50	5	5	5	5	5	20	5	5	5	5	15	5	5	5	5	5	20	5	55	5	5	5	5	5	20	5	5	5	5
236	1	14	Football	4	3	5	5	5	5	5	25	5	5	5	5	5	5	25	5	50	5	5	4	5	5	19	4.75	5	5	5	15	5	5	5	5	4	19	4.75	53	4.82	5	5	5	5	20	5	5	5	5
237	2	14	Football	4	3	5	5	5	5	5	25	5	5	5	5	4	5	24	4.8	49	4.9	5	5	5	5	20	5	5	5	5	15	5	5	5	5	5	20	5	55	5	4	5	5	4	18	4.5	4	4	5
238	2	14	Cricket	4	4	5	1	5	5	5	21	4.2	5	5	5	5	5	25	5	46	4.6	5	5	5	5	20	5	5	5	5	15	5	5	5	5	5	20	5	55	5	5	5	5	5	20	5	5	5	5
239	2	14	Football	4	3	5	5	5	5	5	25	5	5	5	5	5	5	25	5	50	5	5	5	5	5	20	5	5	5	5	15	5	5	5	5	5	20	5	55	5	5	5	5	5	20	5	5	5	5
240	2	14	Football	4	3	5	5	5	5	5	25	5	5	5	5	5	5	25	5	50	5	5	5	5	5	20	5	5	5	5	15	5	5	5	5	5	20	5	55	5	5	5	5	5	20	5	5	5	5
241	2	14	Football	4	3	5	5	5	5	5	25	5	5	5	5	5	5	25	5	50	5	5	5	5	5	20	5	5	5	5	15	5	5	5	5	5	20	5	55	5	5	5	5	5	20	5	5	5	5
242	1	25	Basketball	2	17	5	5	5	5	5	25	5	5	5	4	4	4	22	4.4	47	4.7	5	5	5	5	20	5	5	5	5	15	5	5	5	5	5	20	5	55	5	5	5	5	5	20	5	5	5	5
243	1	19	Basketball	3	8	5	5	5	5	5	25	5	5	5	2	4	5	21	4.2	46	4.6	5	5	5	5	20	5	5	5	5	15	5	5	5	5	5	20	5	55	5	4	4	4	5	17	4.25	5	5	4
244	1	17	Group aerobics	3	9	4	4	4	5	4	21	4.2	4	5	4	4	3	20	4	41	4.1	4	4	4	4	16	4	4	5	5	14	4.67	4	4	5	4	17	4.25	47	4.27	4	4	4	4	16	4	4	4	4
245	2	24	Group aerobics	1	15	5	5	5	4	5	24	4.8	5	5	5	4	5	24	4.8	48	4.8	5	5	5	5	20	5	3	4	5	12	4	5	5	5	5	20	5	52	4.73	5	5	5	5	20	5	5	4	5
246	2	15	Group aerobics	2	8	4	4	4	4	4	20	4	4	4	5	4	4	21	4.2	41	4.1	4	4	4	4	16	4	4	4	4	12	4	4	3	4	4	15	3.75	43	3.91	4	4	4	4	16	4	4	4	4
247	1	17	Volleyball	3	6	4	4	4	4	4	20	4	4	4	4	4	4	20	4	40	4	5	5	5	5	20	5	4	5	5	14	4.67	5	4	5	5	19	4.75	53	4.82	4	4	4	4	16	4	4	4	4
248	1	15	Group aerobics	3	8	4	3	4	5	4	20	4	4	4	4	4	4	20	4	40	4	5	5	5	5	20	5	5	5	4	14	4.67	5	4	4	5	18	4.5	52	4.73	4	4	4	4	16	4	4	4	4
249	1	15	Volleyball	3	8	4	4	3	4	3	18	3.6	4	4	3	4	4	19	3.8	37	3.7	4	4	4	4	16	4	4	4	4	12	4	4	5	4	4	17	4.25	45	4.09	4	4	4	4	16	4	4	4	4
250	2	14	Volleyball	3	5	4	4	4	4	4	20	4	5	5	4	4	4	22	4.4	42	4.2	4	4	4	4	16	4	3	4	4	11	3.67	4	4	3	3	14	3.5	41	3.73	4	4	4	3	15	3.75	4	4	5
251	1	14	Volleyball	3	7	5	5	5	5	4	24	4.8	4	4	4	4	4	20	4	44	4.4	4	5	5	4	18	4.5	4	4	5	13	4.33	4	4	4	4	16	4	47	4.27	4	4	4	4	16	4	3	3	3
252	1	16	Group aerobics	3	4	4	4	5	4	5	22	4.4	3	4	3	4	3	17	3.4	39	3.9	3	4	3	4	14	3.5	3	4	4	11	3.67	5	5	4	5	19	4.75	44	4	5	5	4	4	18	4.5	4	4	4
253	1	18	Volleyball	3	11	4	4	2	4	4	18	3.6	4	4	3	4	3	18	3.6	36	3.6	4	4	4	5	17	4.25	4	4	4	12	4	4	4	4	5	17	4.25	46	4.18	4	3	4	3	14	3.5	5	4	4
254	2	17	Volleyball	3	8	5	5	5	5	5	25	5	4	4	4	4	4	20	4	45	4.5	5	5	5	5	20	5	5	5	5	15	5	5	4	4	5	18	4.5	53	4.82	5	4	5	4	18	4.5	5	5	5
255	2	18	Group aerobics	1	8	5	5	5	5	5	25	5	5	5	5	5	4	24	4.8	49	4.9	5	5	5	5	20	5	5	5	5	15	5	5	5	5	5	20	5	55	5	5	5	5	5	20	5	5	5	5
256	1	17	Curling	3	3	5	5	5	5	5	25	5	5	5	5	5	5	25	5	50	5	5	5	5	5	20	5	5	5	5	15	5	5	5	4	5	19	4.75	54	4.91	5	5	5	5	20	5	5	5	5
257	1	18	Group aerobics	3	9	5	5	4	4	4	22	4.4	5	5	5	4	4	23	4.6	45	4.5	1	5	5	5	16	4	5	5	5	15	5	5	5	5	5	20	5	51	4.64	5	5	5	5	20	5	5	5	5
258	1	17	Curling	2	5	5	5	5	4	5	24	4.8	5	5	1	5	5	21	4.2	45	4.5	5	5	5	5	20	5	4	5	5	14	4.67	5	5	5	5	20	5	54	4.91	5	5	5	5	20	5	5	5	5
259	1	18	Curling	1	5	4	4	4	3	4	19	3.8	4	4	2	4	4	18	3.6	37	3.7	4	5	5	5	19	4.75	4	5	5	14	4.67	4	4	5	5	18	4.5	51	4.64	4	4	4	4	16	4	4	4	4
260	2	24	Volleyball	2	16	5	5	5	5	5	25	5	5	5	5	5	5	25	5	50	5	5	5	5	5	20	5	5	5	5	15	5	5	5	5	5	20	5	55	5	5	5	5	5	20	5	5	5	5
261	2	18	Group aerobics	3	6	5	5	5	5	5	25	5	5	5	5	5	5	25	5	50	5	5	5	5	5	20	5	5	5	5	15	5	5	5	5	5	20	5	55	5	5	4	5	5	19	4.75	5	5	3
262	2	17	Group aerobics	3	4	5	5	5	5	5	25	5	4	4	4	5	4	21	4.2	46	4.6	5	5	5	5	20	5	5	5	5	15	5	5	4	4	5	18	4.5	53	4.82	5	5	5	5	20	5	5	5	4
263	2	17	Group aerobics	2	10	5	5	5	5	5	25	5	5	5	5	5	5	25	5	50	5	4	5	5	5	19	4.75	5	5	5	15	5	5	5	5	5	20	5	54	4.91	5	5	5	5	20	5	5	5	5
264	1	25	Volleyball	2	17	5	5	5	5	5	25	5	5	5	5	5	4	24	4.8	49	4.9	5	5	5	5	20	5	5	5	5	15	5	5	5	5	5	20	5	55	5	5	5	5	5	20	5	5	5	5
265	1	25	Basketball	1	16	5	5	5	5	5	25	5	5	5	5	5	5	25	5	50	5	5	5	5	1	16	4	5	5	5	15	5	5	5	5	5	20	5	51	4.64	5	5	5	5	20	5	5	5	5
266	2	17	Curling	4	5	5	5	5	5	5	25	5	5	5	5	5	5	25	5	50	5	5	5	5	5	20	5	5	5	5	15	5	4	4	5	5	18	4.5	53	4.82	5	5	5	5	20	5	5	5	5
267	1	25	Volleyball	3	12	5	5	5	5	5	25	5	5	5	5	1	5	21	4.2	46	4.6	5	5	5	5	20	5	5	5	5	15	5	5	5	5	5	20	5	55	5	5	5	5	5	20	5	5	5	5
268	1	18	Volleyball	3	11	5	5	5	5	5	25	5	5	5	5	5	5	25	5	50	5	5	5	5	5	20	5	5	5	5	15	5	5	5	5	5	20	5	55	5	5	5	5	5	20	5	5	5	5
269	1	15	Group aerobics	3	3	5	5	5	5	5	25	5	5	5	5	5	5	25	5	50	5	5	5	5	5	20	5	5	5	5	15	5	5	5	5	5	20	5	55	5	5	5	5	5	20	5	5	5	5
270	2	23	Volleyball	1	14	4	4	4	5	4	21	4.2	4	4	2	4	4	18	3.6	39	3.9	5	5	5	5	20	5	5	5	5	15	5	5	5	5	5	20	5	55	5	4	4	4	4	16	4	4	4	4
271	2	24	Volleyball	3	7	4	4	4	4	4	20	4	4	4	2	4	4	18	3.6	38	3.8	4	4	4	4	16	4	4	4	4	12	4	4	4	4	4	16	4	44	4	4	4	4	4	16	4	4	4	4
272	1	19	Group aerobics	3	4	5	5	5	5	5	25	5	5	5	5	5	5	25	5	50	5	5	5	5	5	20	5	5	5	5	15	5	5	5	5	5	20	5	55	5	5	5	5	5	20	5	5	5	5
273	1	17	Basketball	4	5	5	5	5	5	5	25	5	5	5	5	5	4	24	4.8	49	4.9	5	5	5	5	20	5	5	5	5	15	5	5	5	5	5	20	5	55	5	5	5	5	5	20	5	5	5	5
274	1	17	Volleyball	2	12	5	5	5	5	5	25	5	5	5	5	5	5	25	5	50	5	5	5	5	5	20	5	5	5	5	15	5	5	5	5	5	20	5	55	5	5	5	5	5	20	5	5	5	5
275	1	23	Volleyball	3	14	5	5	5	1	5	21	4.2	5	5	1	5	5	21	4.2	42	4.2	5	5	5	5	20	5	5	5	5	15	5	5	5	5	5	20	5	55	5	5	5	5	5	20	5	5	5	5
276	1	15	Basketball	4	7	5	5	4	5	3	22	4.4	4	5	5	4	4	22	4.4	44	4.4	4	4	3	4	15	3.75	4	5	5	14	4.67	4	4	5	5	18	4.5	47	4.27	4	4	4	5	17	4.25	5	3	5
277	1	18	Basketball	3	13	5	5	5	5	5	25	5	5	5	4	4	4	22	4.4	47	4.7	5	5	5	5	20	5	5	3	2	10	3.33	5	5	4	4	18	4.5	48	4.36	4	5	5	5	19	4.75	4	4	4
278	2	18	Group aerobics	3	4	5	5	5	5	5	25	5	5	5	5	5	5	25	5	50	5	5	5	5	5	20	5	5	5	5	15	5	5	5	5	5	20	5	55	5	5	5	5	5	20	5	5	5	5
279	1	24	Volleyball	3	8	4	4	5	2	4	19	3.8	5	5	2	5	4	21	4.2	40	4	5	4	4	4	17	4.25	4	5	5	14	4.67	4	4	5	5	18	4.5	49	4.45	4	5	5	5	19	4.75	5	4	5
280	2	13	Group aerobics	3	7	5	5	5	5	5	25	5	5	5	5	4	3	22	4.4	47	4.7	5	5	5	5	20	5	5	5	5	15	5	5	5	5	5	20	5	55	5	4	4	4	3	15	3.75	5	4	5
281	2	15	Group aerobics	3	6	5	5	5	2	4	21	4.2	5	4	2	4	4	19	3.8	40	4	5	5	5	5	20	5	5	5	5	15	5	5	5	5	5	20	5	55	5	5	5	5	5	20	5	5	5	4
282	1	23	Volleyball	2	15	5	5	5	5	5	25	5	5	5	5	4	4	23	4.6	48	4.8	5	5	5	5	20	5	5	5	5	15	5	5	5	5	5	20	5	55	5	5	5	5	5	20	5	5	5	5
283	2	15	Group aerobics	3	4	5	5	5	5	5	25	5	5	5	5	5	5	25	5	50	5	5	5	5	5	20	5	5	5	5	15	5	5	5	3	5	18	4.5	53	4.82	4	4	4	5	17	4.25	5	5	5
284	1	18	Others	1	5	5	2	4	5	5	21	4.2	5	5	1	5	4	20	4	41	4.1	4	4	5	5	18	4.5	4	4	4	12	4	4	4	4	5	17	4.25	47	4.27	4	4	4	4	16	4	5	5	5
285	1	14	Volleyball	3	6	5	5	5	5	5	25	5	5	5	1	5	5	21	4.2	46	4.6	5	5	4	5	19	4.75	5	5	5	15	5	5	5	5	4	19	4.75	53	4.82	3	3	3	3	12	3	3	3	3
286	2	18	Volleyball	4	5	4	4	3	5	3	19	3.8	4	3	5	4	4	20	4	39	3.9	3	3	3	5	14	3.5	3	5	5	13	4.33	3	4	5	5	17	4.25	44	4	3	3	4	4	14	3.5	4	4	4
287	2	16	Ice hockey	3	4	5	5	5	5	5	25	5	5	5	5	5	5	25	5	50	5	5	3	2	5	15	3.75	5	5	3	13	4.33	5	5	3	5	18	4.5	46	4.18	5	5	5	5	20	5	5	5	5
[truncated: 17 more columns]
